# Supplementary material for: Influence of Manufacturing Process on the Microstructure, Stability, and Sensorial Properties of a Topical Ointment Formulation
Source: Pharmaceutics. 2023 Aug 28;15(9):2219. doi: 10.3390/pharmaceutics15092219 (PMC10536044; doi:10.3390/pharmaceutics15092219)
Supplement: Supplementary file 1 [file pharmaceutics-15-02219-s001.zip]

Archive with 1 entries (1 files):
- pharmaceutics-2560194-supplementary.pdf
